# Supplementary material for: Relative Validity and Reproducibility of a Semi-Quantitative Web-Based Food Frequency Questionnaire for Swiss Adults
Source: Nutrients. 2025 Apr 30;17(9):1555. doi: 10.3390/nu17091555 (PMC12073886; doi:10.3390/nu17091555)
Supplement: Supplementary file 1 [file nutrients-17-01555-s001.zip]

Archive with 1 entries (1 files):
- nutrients-3573100-supplementary.pdf
